# Supplementary material for: Description of Ficus carica L. Italian Cultivars—I: Machine Learning Based Analysis of Leaf Morphological Traits
Source: Plants (Basel). 2025 Jan 23;14(3):333. doi: 10.3390/plants14030333 (PMC11819687; doi:10.3390/plants14030333)
Supplement: Supplementary file 1 [file plants-14-00333-s001.zip]

Archive with 1 entries (1 files):
- plants-3379101-supplementary.pdf
